# Supplementary material for: Zyxin regulates embryonic stem cell fate by modulating mechanical and biochemical signaling interface
Source: Commun Biol. 2023 Jan 18;6:62. doi: 10.1038/s42003-023-04421-0 (PMC9849324; doi:10.1038/s42003-023-04421-0)
Supplement: Supplementary file 4 — Supplementary Data 1 [file 42003_2023_4421_MOESM4_ESM.xlsx]

## Sheet: Fig. 1d
Cell area
D3+LIF	D3+RA	E14+LIF	E14+RA	MEF
743.842	1517.24	550.929	1568.64	7056.33
522.112	1022.46	524.262	995.951	7479.7
546.039	1366.89	518.775	2233.47	6757.29
433.826	936.405	511.241	1177.81	6587.64
718.882	1422.84	421.965	679.159	6020.98
494.822	1280.28	601.199	1178.96	10650.8
477.807	1272.56	458.59	2340.92	5036.21
750.285	1301.85	515.55	1574.88	12187.8
713.677	1223.19	730.692	1832.03	11912.4
638.447	781.542	528.708	1818.27	10780.8
761.216	966.383	700.629	1004.37	13006.6
809.873	1062.92	559.505	1671.56	5046.42
737.084	1955.59	605.022	734.379	8819.6
657.135	941.525	781.611	647.33	14163.2
727.654	1562.98	545.903	2013.38	6755.39
676.941	1409.8	444.774	1470.96	6243.03
666.505	1437.75	728.832	2106.83	14573.1
661.094	1236.16	834.031	1133.77	5930.67
553.745	1128.38	865.348	1652.36	14813.8
844.092	1498.01	611.789	980.801	5799.32
432.247	789.137	560.017	1405.1	7162.81
506.075	1141.35	481.408	1801.53	6252.52
749.913	1559.79	722.722	877.053	8018.2
712.759	1302.62	867.49	2008.71	10209.9
696.404	922.394	549.41	1797.68	4986.71
646.237	1003.54	306.347	2330.9	4672.38
746.413	883.99	579.917	738.617	12194.2
665.128	1522.8	585.668	875.49	10959.4
498.795	878.154	641.075	1845.73	8449.27
676.431	1125.08	552.841	2010.82	5490.58
581.248	1216.98	854.17	2297.16	5190.28
480.905	698.598	503.108	1738.55	5580.35
287.514	413.431	591.266	748.919	17998.7
437.521	656.495	566.699	2349.09	13492.8
350.14	550.502	528.333	1440.57	10974.2
621.918	1352.07	632.917	1345.58	8348.56
932.267	800.316	729.609	1305.61	7269.81
394.027	1486.79	350.157	2022.7	6907.31
655.838	732.314	674.586	635.051	10965.1
392.405	1019.71	722.654	1150.24	9013.81
297.489	926.012	784.751	686.583	11592.5
271.923	1421.46	695.569	1362.59	7810.99
433.57	1034.5	683.127	1739.2	9202.82
568.798	1084.47	491.989	2398.47	6775.23
467.891	1023.74	697.984	2635.92	5681.42
596.454	1370.4	583.654	1916.74	16200.6
924.066	813.355	885.666	1577.75	9022.44
568.516	1055.21	502.374	1687.93	7196.42
614.391	488.858	732.45	1371.15	9145.74
645.572	4098.51	400.35	1643.71	8517.31
482.057	1048.46	242.534	2118.26	9611.26
766.131	934.34	352.265	1479.98	6854.76
516.617	438.741	731.119	1345.34	11915.3
778.573	838.025	473.762	1600.96	13836.7
446.319	1256.15	390.067	1745.83	8398.93
972.459	1373.52	823.851	2001.17	8576.09
305.818	1122.41	497.963	772.514	10871.7
813.568	519.689	535.134	2227.7	8981.14
739.055	830.302	690.867	1832.19	8705.71
701.039	570.88	1024.94	1248.6	9074.18
688.29	340.693	927.548	1589.7	11343.7
1039.5	829.995	711.893	1619.54	10647.8
499.072	752.256	533.82	1258.99	7614.93
918.212	908.834	644.941	1112.81	13893.7
1174.74	1968.93	800.401	1160.24	10301.4
618.044	1755.65	461.457	2090.87	9648.85
478.942	1900.46	664.627	1217.49	5536.21
347.674	1372.07	661.623	1754.07	7839.03
606.071	1272.15	557.269	2179.23	11249.5
607.565	2404.35	886.844	1171.53	11529.1
993.024	1121.27	659.738	1882.22	9010.61
490.317	1405.62	420.122	1942.89	12003.6
733.397	1119.47	374.238	1339.88	11406
939.307	945.143	642.133	1478.01	14125.7
1065.08	2531.25	548.079	1463.66	5850.93
925.124	813.534	853.769	1618.52	5726.44
711.014	1407.28	948.804	968.158	15590.5
1119.62	897.186	566.878	1790.92	8490.71
441.182	1340.42	654.831	879.258	7531.05
818.492	1539.11	739.328	1405.84	9496.34
886.707	1791.46	693.094	1710.93	7066.17
664.055	1055.83	729.011	1656.35	6231.13
577.493	1827.75	565.146	2058.5	7356.04
831.223	1155.53	713.967	1651.55	7091.77
835.115	1669.43	373.649	1190.18	10216.7
842.266	1567.16	550.861	2215.43	10942.3
566.263	1060.87	682.291	1507.04	14789.5
691.482	1132.08	675.226	1519.16	13747.6
1049.13	1586.41	672.555	2104.13	13773.8
655.377	1672.61	633.984	1661.07	10316

## Sheet: Fig. 1e
Integrated actin intensity
D3+LIF	D3+RA	E14+LIF	E14+RA	MEF
22200000	45300000	16500000	46900000	75900000
15600000	30600000	15700000	29800000	80500000
16300000	40800000	15500000	66700000	72700000
13000000	28000000	15300000	35200000	70900000
21500000	42500000	12600000	20300000	64800000
14800000	38300000	18000000	35200000	115000000
14300000	38000000	13700000	70000000	54200000
22400000	38900000	15400000	47100000	131000000
21300000	36600000	21800000	54700000	128000000
19100000	23400000	15800000	54300000	116000000
22700000	28900000	20900000	30000000	140000000
24200000	31800000	16700000	50000000	54300000
22000000	58400000	18100000	21900000	94900000
19600000	28100000	23400000	19300000	152000000
21700000	46700000	16300000	60200000	72700000
20200000	42100000	13300000	44000000	67200000
19900000	43000000	21800000	43600000	157000000
19800000	36900000	24900000	25700000	63800000
16500000	33700000	25900000	36500000	159000000
25200000	44800000	18300000	47200000	62400000
12900000	23600000	16700000	65000000	77100000
23800000	34100000	14400000	54500000	67300000
21500000	46600000	21600000	40200000	86300000
16900000	38900000	25900000	22900000	110000000
19500000	27600000	16400000	69600000	53600000
16000000	30000000	9154500	59600000	50300000
17700000	23700000	17300000	58000000	131000000
21800000	42600000	17500000	60800000	118000000
24000000	33900000	19200000	63600000	145000000
20000000	34500000	16500000	56100000	61100000
17400000	36400000	25500000	68600000	55800000
14400000	20900000	15000000	52000000	60000000
8591715	12400000	17700000	22400000	194000000
13100000	19600000	16900000	70200000	145000000
10500000	16500000	15800000	43000000	118000000
18600000	40400000	18900000	40200000	89800000
27900000	23900000	21800000	39000000	78200000
11800000	44400000	10500000	60400000	74300000
19600000	21900000	20200000	19000000	118000000
11700000	30500000	21600000	34400000	97000000
8889810	27700000	23500000	20500000	125000000
8125830	42500000	20800000	40700000	84000000
13000000	30900000	20400000	52000000	99000000
17000000	32400000	14700000	71700000	72900000
14000000	30600000	20900000	57300000	61100000
17800000	41000000	17400000	47100000	174000000
27600000	24300000	26500000	50400000	97100000
17000000	31500000	15000000	41000000	77400000
18400000	14600000	21900000	49100000	98400000
19300000	31300000	12000000	63300000	91600000
14400000	27900000	7247610	44200000	103000000
22900000	13100000	10500000	40200000	73700000
15400000	25000000	21800000	47800000	128000000
23300000	37500000	14200000	52200000	149000000
13300000	41000000	11700000	59800000	90400000
29100000	33500000	24600000	23100000	92300000
9138690	15500000	14900000	66600000	117000000
24300000	24800000	16000000	54800000	96600000
22100000	17100000	20600000	37300000	93700000
20900000	10200000	27700000	47500000	97600000
20600000	24800000	21300000	48400000	122000000
31100000	22500000	16000000	37600000	115000000
14900000	27200000	19300000	33300000	81900000
27400000	58800000	23900000	34700000	149000000
18500000	52500000	13800000	62500000	111000000
14300000	56800000	19900000	36400000	104000000
10400000	41000000	19800000	52400000	59600000
18100000	38000000	16700000	65100000	84300000
18200000	71800000	26500000	35000000	121000000
29700000	33500000	19700000	56200000	124000000
14700000	42000000	12600000	58100000	96900000
21900000	33500000	11200000	40000000	129000000
28100000	28200000	19200000	44200000	123000000
31800000	75600000	16400000	43700000	152000000
27600000	24300000	25500000	48400000	62900000
21200000	42100000	28400000	28900000	61600000
33500000	26800000	16900000	53500000	168000000
13200000	40100000	19600000	26300000	91300000
24500000	46000000	22100000	42000000	81000000
26500000	53500000	20700000	51100000	102000000
19800000	31600000	21800000	49500000	76000000
17300000	54600000	16900000	61500000	67000000
24800000	34500000	21300000	49400000	79100000
25000000	49900000	11200000	35600000	76300000
25200000	46800000	16500000	66200000	110000000
16900000	31700000	20400000	45000000	118000000
20700000	33800000	20200000	45400000	159000000
31400000	47400000	20100000	65800000	148000000
19600000	50000000	18900000	44200000	148000000
21200000	23100000	15500000	43500000	111000000

## Sheet: Fig. 1f
FA count
D3+LIF	D3+RA	E14+LIF	E14+RA	MEF
13	51	9	48	142
8	40	4	14	306
12	32	12	51	87
9	30	8	39	60
21	31	3	26	157
13	27	2	23	258
3	29	5	39	251
7	33	4	17	309
14	18	4	18	649
8	18	3	21	325
13	43	4	25	136
20	26	3	17	71
12	36	4	15	265
11	21	3	20	135
17	42	2	42	126
9	32	4	36	96
18	69	6	20	250
13	26	5	15	119
9	30	5	15	240
18	74	2	46	87
10	24	3	45	145
5	16	12	15	164
16	54	5	28	124
10	54	9	18	212
20	38	3	46	118
11	48	3	42	101
20	38	2	26	74
16	30	6	15	285
13	28	6	37	131
4	35	25	29	553
2	24	3	65	191
11	66	3	33	222
2	101	9	20	451
14	34	2	31	209
6	43	3	50	343
12	13	5	57	343
18	41	2	48	369
7	65	0	43	316
14	46	4	35	441
2	33	3	57	725
5	45	7	50	345
6	23	9	82	253
4	30	2	37	395
3	51	10	25	213
1	57	10	78	148
2	35	7	30	575
2	49	2	64	231
8	15	6	34	192
5	51	16	69	145
4	18	11	37	334
11	23	12	75	425
2	28	6	30	289
5	41	9	64	620
21	25	8	33	610
10	35	6	36	201
2	40	16	62	281
1	20	2	35	498
10	42	6	35	238
9	18	27	62	303
9	16	3	27	458
12	46	12	17	649
18	31	3	15	325
13	31	7	20	136
17	26	7	42	71
11	36	11	36	265
12	21	11	20	135
12	42	3	15	126
11	32	2	15	96
17	69	5	46	250
9	26	4	45	119
18	30	4	15	240
13	74	3	28	87
9	24	4	18	145
18	16	3	46	164
20	54	4	42	124
11	54	3	37	343
20	38	2	29	343
2	48	4	33	369
14	23	6	32	316
6	30	5	21	441
12	51	5	26	725
18	57	2	69	345
7	35	6	36	253
14	49	16	75	395
2	15	11	30	213
5	51	12	64	148
6	18	6	28	575
10	23	9	32	231
2	28	8	20	192
6	41	6	24	145

## Sheet: Fig. 1g
FA area
D3+LIF	D3+RA	E14+LIF	E14+RA	MEF
0.991026	2.03697	0.397893	0.824516	4.59059
0.457501	1.52143	2.33821	1.46263	3.28765
1.03611	1.35493	0.11024	1.62211	10.2711
0.549031	1.94741	0.735548	1.80356	14.0306
0.640147	2.52531	2.41223	0.273753	4.45591
1.39235	3.24196	1.39478	1.77459	6.19276
1.41112	3.26784	0.762177	2.70167	2.36943
0.897126	2.29205	1.2515	4.10673	3.31357
1.13322	3.33796	2.05325	4.83554	1.38654
1.97599	2.15706	1.94741	6.76571	5.86507
0.461414	1.78354	0.849513	2.27872	10.7648
0.411011	3.56487	1.27381	3.06781	6.66341
2.16703	3.25606	0.552083	1.71355	1.9726
0.540045	3.56614	9.29075	2.16435	11.1071
0.623643	3.26626	1.91885	2.27224	5.75066
0.254229	2.5231	0.320238	0.2946	4.65821
0.619109	1.34398	1.23173	1.88667	8.11138
1.78699	2.85267	4.28525	1.87072	4.97777
0.441765	5.08373	1.9505	2.74292	3.18065
0.61056	0.829169	1.74666	0.348184	7.39847
0.161661	1.20442	1.08083	2.10421	4.53431
1.57794	5.196	0.169696	3.32203	2.249
0.647268	2.38677	3.47196	0.827249	4.19274
0.67427	1.24521	0.0417235	2.39706	5.35924
0.271946	1.4586	0.998095	0.330617	3.22953
1.69902	1.16055	0.133771	2.37252	6.37479
1.05692	0.550633	4.52045	2.58544	26.4103
0.528361	4.43035	0.340664	2.66383	3.6812
0.761622	2.5915	0.335496	1.22317	6.20731
4.38497	1.80013	0.237279	1.88254	1.50539
0.022	0.662748	3.27716	1.2076	2.76824
0.969241	0.661975	2.8761	3.17627	3.45655
0.655531	0.492474	0.30483	1.51132	5.55606
0.666907	1.01525	2.35463	2.08463	4.50234
1.47175	0.810263	0.642805	0.488354	4.5618
1.23606	0.408742	4.51397	0.618022	3.75758
1.62473	2.21102	2.56457	0.384883	2.96663
1.15619	3.0916	2.28652	2.99406	1.4748
1.4405	0.652078	1.16872	1.23073	4.25202
0.663165	1.13188	0.650389	0.876202	2.00591
0.994803	1.4989	1.24888	0.33107	2.82287
1.59256	5.10674	0.30605	0.787641	2.92433
0.778258	1.78004	5.95345	0.33891	1.59547
2.46858	1.27776	0.475262	1.71827	4.42617
1.74991	0.996983	0.533958	0.836398	3.83419
4.64936	0.926783	0.404389	1.59089	1.45185
6.38068	1.44877	3.02455	0.402574	4.33507
0.672271	5.81278	0.305611	3.34557	3.44041
0.959679	0.536785	1.63245	0.549654	3.72074
4.66749	1.3138	0.25586	1.17325	1.65348
1.24108	1.91641	0.0582082	0.606671	2.51657
4.86876	1.36347	0.595327	0.417354	1.8126
2.05097	0.678551	2.08694	0.898645	2.64828
0.961352	3.19723	0.667412	4.41524	3.63541
2.16688	3.00184	0.371214	2.21332	4.00015
0.0255	1.19839	0.298131	0.79143	2.93724
0.461785	4.84655	1.05319	0.59925	3.30998
0.646787	0.0831502	2.14232	1.1845	3.1634
0.355568	3.19574	0.0110762	0.757996	2.79416
0.588094	2.95181	1.86197	1.79567	2.42388
0.470332	0.487562	0.101257	2.05352	1.61469
1.63663	1.19412	3.69947	4.62757	4.40654
1.13942	1.61953	0.266147	1.79532	7.4044
1.78781	1.01719	0.289302	0.667419	25.0068
1.78454	4.33493	0.780755	0.813137	4.51666
0.399153	2.98795	0.466911	2.14942	10.7217
0.694865	3.20951	1.07227	3.0064	5.18866
0.228832	2.93579	1.5912	6.98353	6.85997
0.811779	1.09737	0.602965	0.496484	3.39915
0.768907	2.93331	1.38569	0.901299	17.13
1.03164	2.33187	0.188025	5.64792	4.22597
1.37968	1.0451	0.366906	3.07602	12.9349
0.721989	3.18909	1.0909	3.53653	4.6623
0.436778	4.39905	0.969621	2.51068	9.11881
1.18384	2.72344	1.06464	1.97664	5.06105
2.08237	0.740015	1.84983	1.3648	1.19587
0.28014	1.83984	8.46333	1.16847	5.69895
5.6821	1.48335	0.361385	3.62905	2.60037
1.11178	5.08196	1.25618	1.64394	2.27838
1.23319	3.07515	2.5359	2.78825	2.36698
1.07661	2.79398	0.643192	1.57077	1.28263
0.678812	1.62579	3.02904	1.56225	1.5735
1.31668	2.99071	0.914594	2.59313	3.12268
1.06159	1.52106	0.501562	0.406281	1.28765
3.78725	6.67771	0.375347	1.92253	4.33899
1.70643	1.49249	0.506792	2.05897	4.94992
3.0682	4.76037	0.29566	0.65287	2.66674
0.870575	2.89715	1.67531	1.9602	4.74916
17.809	3.06006	1.57546	1.16569	6.03894
0.0554445	1.69423	0.734365	4.61362	8.73658
