# Supplementary material for: Zyxin regulates embryonic stem cell fate by modulating mechanical and biochemical signaling interface
Source: Commun Biol. 2023 Jan 18;6:62. doi: 10.1038/s42003-023-04421-0 (PMC9849324; doi:10.1038/s42003-023-04421-0)
Supplement: Supplementary file 5 — Supplementary Data 2 [file 42003_2023_4421_MOESM5_ESM.xlsx]

## Sheet: Fig. 2b
	D3	E14	MEF
Zyxin Primer 1	1	0.580224	581.261
	1	1.31598	1020.36
	1	1.65892	1211.3
Zyxin Primer 2	1	0.560518	589.733
	1	1.19919	911.105
	1	0.869261	615.411
