# Supplementary material for: Zyxin regulates embryonic stem cell fate by modulating mechanical and biochemical signaling interface
Source: Commun Biol. 2023 Jan 18;6:62. doi: 10.1038/s42003-023-04421-0 (PMC9849324; doi:10.1038/s42003-023-04421-0)
Supplement: Supplementary file 6 — Supplementary Data 3 [file 42003_2023_4421_MOESM6_ESM.xlsx]

## Sheet: Fig. 3b
D3+LIF	D3+RA	E14+LIF	E14+RA	MEF
0.04967	1	0	0.62894	6.39418
0	1	0	0.49509	8.36118
0.00161	1	0.00173	0.53798	7.0972

## Sheet: Fig. 3e
D3+LIF	D3+RA	E14+LIF	E14+RA	MEF
0.18	0.69	0.13	0.4	0.52
0.18	0.37	0.09	0.36	0.44
0.05	0.39	0.05	0.49	0.53
0.09	0.55	0.13	0.57	0.61
0.05	0.23	0.19	0.41	0.65
0.17	0.64	0.06	0.46	0.72
0.3	0.45	0.01	0.31	0.71
0.14	0.31	0.02	0.22	0.73
0.1	0.5	0.15	0.29	0.55
0.14	0.41	0.05	0.35	0.69
0.13	0.38	0.06	0.5	0.45
0.13	0.44	0.14	0.25	0.47
0.13	0.45	0.17	0.36	0.65
0.13	0.41	0.15	0.16	0.62
0.12	0.48	0.13	0.35	0.52
0.16	0.31	0.06	0.32	0.46
0.06	0.35	0.09	0.43	0.69
0.14	0.21	0.15	0.35	0.48
0.12	0.43	0.11	0.28	0.44
0.12	0.51	0.14	0.37	0.52
0.17	0.65	0.12	0.47	0.53
0.17	0.61	0.1	0.5	0.5
0.18	0.47	0.09	0.23	0.47
0.05	0.48	0.16	0.51	0.48
0.09	0.35	0.17	0.35	0.62
0.17	0.33	0.14	0.38	0.72
0.08	0.54	0.09	0.41	0.47
0.11	0.18	0.13	0.48	0.44
0.05	0.43	0.09	0.32	0.69
0.26	0.44	0.14	0.36	0.75
0.01	0.33	0.16	0.38	0.7
0.18	0.63	0.05	0.31	0.73
0.05	0.22	0.12	0.46	0.61
0.17	0.35	0.09	0.54	0.61
0.19	0.23	0.16	0.35	0.63
0.08	0.55	0.13	0.28	0.58
0.1	0.25	0.11	0.35	0.6
0.19	0.36	0.11	0.36	0.6
0.11	0.35	0.08	0.38	0.58
0.16	0.28	0.11	0.42	0.52
0.08	0.67	0.05	0.53	0.59
0.14	0.56	0.13	0.72	0.65
0.09	0.55	0.06	0.47	0.56
0.14	0.23	0.05	0.39	0.48
0.18	0.31	0.05	0.66	0.35
0.15	0.36	0.09	0.39	0.68
0.14	0.35	0.07	0.43	0.74
0.12	0.56	0.13	0.34	0.52
0.13	0.62	0.16	0.39	0.47
0.15	0.35	0.15	0.28	0.44
0.1	0.22	0.12	0.47	0.6
0.13	0.21	0.04	0.27	0.62
0.12	0.56	0.09	0.51	0.58
0.1	0.48	0.14	0.36	0.46
0.17	0.54	0.01	0.41	0.48
0.16	0.56	0.1	0.33	0.72
0.09	0.72	0.13	0.39	0.75
0.18	0.66	0.1	0.46	0.65
0.14	0.42	0.12	0.44	0.63
0.06	0.33	0.04	0.29	0.53
