# Supplementary material for: Zyxin regulates embryonic stem cell fate by modulating mechanical and biochemical signaling interface
Source: Commun Biol. 2023 Jan 18;6:62. doi: 10.1038/s42003-023-04421-0 (PMC9849324; doi:10.1038/s42003-023-04421-0)
Supplement: Supplementary file 7 — Supplementary Data 4 [file 42003_2023_4421_MOESM7_ESM.xlsx]

## Sheet: Fig. 4c (D3)
D3
µg	Zyxin			Oct4			Nanog
0	1	1	1	1	1	1	1	1	1
0.1	2.67898	2.17235	1.52548	0.883189	1.1552	0.973622	1.01144	1.19338	0.914419
0.2	4.54389	7.18387	11.2517	1.00007	1.0992	1.12132	1.1083	1.02836	0.937407
0.5	10.7971	49.3612	17.8994	0.8896	1.08061	0.692398	1.11806	1.00095	0.865687
1	30.3819	93.4355	29.0183	0.923023	1.04555	0.583378	1.13013	0.95178	0.626442
2	94.0551	179.706	36.108	0.677448	0.764666	0.365456	0.759949	0.790344	0.617429

## Sheet: Fig. 4c (E14)
E14
µg	Zyxin				Oct4				Nanog
0	1	1	1		1	1	1	1	1	1	1
0.1	1.8982	1.05531	0.506041		0.888868	0.986429	1.08747	0.548132	0.840149	0.957901	0.941549
0.2	1.46843	0.891576	2.03213		0.968209	0.930517	0.953151	0.69813	0.877129	0.897656	0.730309
0.5	2.32811	1.75198	2.40675		0.737835	0.941055	0.944441	0.931426	0.79565	0.920196	0.73079
1	8.76701	5.78953	9.76834		0.923977	0.559706	0.925759	0.727845	0.741102	0.637362	0.722683
2	33.3276	7.68444	46.0955		0.759912	0.525074	0.942265	0.870996	0.78161	0.633276	0.710181

## Sheet: Fig. 4d (D3)
D3
µg	Zyxin			Oct4			Nanog
0	1	1	1	1	1	1	1	1	1
0.1	1.79	1.49198	1.85162	1.12	1.12571	1.02628	1.09	0.938153	0.987085
0.2	1.37	1.69915	1.7697	0.94	1.07	0.932983	0.94	1.02471	1.06943
0.5	2.55	2.50758	2.01869	0.97	0.935007	0.912101	0.93	0.985295	0.921797
1	2.93	2.52561	2.10052	0.93	0.812112	0.879966	0.93	0.896133	0.831521
2	3.14	2.87355	2.27467	0.88	0.78496	0.793328	0.85	0.873491	0.792971

## Sheet: Fig. 4d (E14)
E14
µg	Zyxin			Oct4			Nanog
0	1	1	1	1	1	1	1	1	1
0.1	1.08	1.14647	1.55067	1.24	1.04356	1.08064	1	0.929082	1.06216
0.2	1.25	1.15786	1.7536	1.15	0.948024	1.16634	0.95	0.954906	1.00604
0.5	1.57	1.7436	2.04757	1.12	0.92514	0.921953	1.03	0.865931	0.908557
1	1.71	1.85564	1.98492	0.94	0.865995	0.822314	0.9	0.812661	0.850567
2	1.8	1.95449	2.36159	0.87	0.882986	0.879495	0.89	0.777722	0.868426
