# Supplementary material for: Zyxin regulates embryonic stem cell fate by modulating mechanical and biochemical signaling interface
Source: Commun Biol. 2023 Jan 18;6:62. doi: 10.1038/s42003-023-04421-0 (PMC9849324; doi:10.1038/s42003-023-04421-0)
Supplement: Supplementary file 8 — Supplementary Data 5 [file 42003_2023_4421_MOESM8_ESM.xlsx]

## Sheet: Fig. 5e
Cell area
D3 Ctrl	D3 Zyx O/E	E14 Ctrl	E14 Zyx O/E
1173.59	2861.19	565.094	504.201
549.641	873.796	507.503	538.522
465.101	817.724	515.507	502.827
235.716	1340.79	620.356	424.201
380.911	1151.08	624.725	377.967
560.947	1055.27	423.211	930.927
638.498	996.028	792.397	810.991
734.618	827.213	509.568	644.77
640.085	793.958	520.721	929.434
858.266	964.335	680.337	570.027
828.45	971.162	370.577	558.976
819.703	787.618	363.127	759.45
820.821	787.319	821.99	776.098
814.268	1106.51	426.283	511.027
1090.34	1166.92	796.706	411.998
1186.46	820.454	384.521	721.621
1502.72	853.257	621.807	673.963
870.323	710.75	443.827	536.175
571.196	763.947	762.854	663.817
614.315	901.871	361.438	623.599
818.842	781.73	529.51	793.233
976.444	1024.32	711.04	760.038
723.721	1269.93	726.665	541.687
552.883	2805.69	507.972	779.878
390.315	844.954	484.233	497.075
738.261	991.437	484.634	643.712
602.829	1591.23	537.83	663.117
563.328	1132.19	648.371	618.94
704.196	1072.61	448.503	639.659
587.691	1025.2	511.266	919.083
672.521	749.38	684.425	953.054
467.917	1035.47	558.831	718.771
347.409	392.149	444.715	808.038
522.889	978.167	503.185	698.854
547.849	1130.93	487.552	653.952
712.149	1239.88	326.767	572.578
699.315	1142.53	519.757	1027.69
785.69	1196.32	622.387	685.833
484.54	1200.48	823.731	685.833
443.051	808.337	681.429	571.742
702.259	1459.17	556.894	860.51
498.765	966.349	636.698	603.802
733.235	871.962	492.348	677.811
658.099	969.924	600.132	794.436
648.849	1163.36	406.571	1287.5
640.41	815.889	512.316	686.012
978.381	1441.48	584.943	709.999
642.449	1060.06	535.083	1060.7
608.009	1113.34	431.386	724.156
719.718	1465.08	428.169	698.752
640.708	1149.47	501.862	679.731
861.286	1268.24	736.111	847.77
565.794	1340.8	516.855	591.718
378.061	1546.07	733.124	917.726
797.047	1244.1	851.849	1106.54
779.614	1086.55	559.266	763.426
935.561	1391.28	755.149	721.655
866.551	1437.55	616.448	1244.47
708.54	1279.88	431.334	663.484
532.412	765.201	726.63	814.737
742.007	1270.22	521.83	716.092
779.059	1143.49	628.736	1106.49
738.261	985.062	770.031	773.606
902.784	1515.66	518.767	608.998
917.453	1226.18	561.741	700.006
614.229	1397.51	791.936	877.295
495.479	1341.11	702.148	763.674
752.486	1176.4	650.334	780.023
539.469	1684.44	797.346	667.554
1237.86	952.533	667.767	630.733
732.16	1082.53	707.874	1110.94
536.533	1047.97	500.164	659.9
521.37	1353.22	439.031	733.295
708.378	1034.22	612.983	874.402
604.459	1148.07	875.614	750.012
1012.12	934.562	691.874	1093.19
991.121	1004.48	664.124	685.722
628.292	1511.27	466.057	788.19
967.552	1044.01	630.255	975.351
646.989	917.41	541.952	740.813
820.983	1193.62	344.004	658.961
901.436	995.977	480.58	655.13
886.349	569.335	484.787	675.473
938.889	692.668	744.226	878.865
881.152	1412.76	598.059	865.69
858.573	853.83	511.369	787.405
697.353	1115.21	512.742	1002.73
672.512	1182.08	679.569	721.596
954.027	1492.07	584.03	961.664
707.14	1452.28	488.781	1001.19

## Sheet: Fig. 5f
Integrated actin intensity
D3 Ctrl	D3 Zyx O/E	E14 Ctrl	E14 Zyx O/E
9010000	10100000	1.86468e+06	2.80539e+06
6810000	9700000	1.61221e+06	2.0126e+06
2880000	1460000	1.76407e+06	2.44591e+06
1310000	3020000	1.71189e+06	2.54029e+06
2650000	14800000	1.81038e+06	2.82149e+06
3990000	11100000	1.28548e+06	3.15756e+06
5350000	10800000	1.90753e+06	2.53045e+06
5130000	6400000	1.1536e+06	2.54951e+06
4020000	18300000	1.29759e+06	3.22157e+06
6880000	18700000	2.02672e+06	2.77154e+06
6610000	1520000	779180	2.58714e+06
6510000	12100000	921924	2.13839e+06
5540000	2460000	2.43832e+06	2.58233e+06
5880000	2840000	1.37315e+06	2.78826e+06
8310000	1830000	2.20351e+06	1.48169e+06
9260000	1640000	795161	1.8539e+06
5990000	1640000	1.81024e+06	1.7595e+06
3610000	11500000	1.77763e+06	1.72921e+06
4520000	2020000	2.1193e+06	2.06271e+06
5550000	1750000	1.20552e+06	1.90232e+06
5740000	2470000	1.74959e+06	2.1207e+06
5460000	2780000	1.71758e+06	2.23823e+06
3740000	5080000	2.66687e+06	2.19185e+06
3050000	1830000	1.27601e+06	2.58197e+06
5710000	12400000	1.52518e+06	1.70567e+06
3960000	13200000	2.04402e+06	2.63598e+06
5200000	2890000	1.71299e+06	1.67369e+06
5320000	2410000	1.51697e+06	1.8413e+06
5650000	2420000	1.39353e+06	3.57016e+06
4160000	11700000	1.17961e+06	2.13798e+06
4370000	22800000	3.26249e+06	2.26943e+06
3680000	1880000	2.2952e+06	1.87109e+06
5410000	12100000	1.28181e+06	2.30045e+06
5240000	2830000	1.35165e+06	2.02279e+06
4260000	12900000	1.33641e+06	3.96105e+06
4210000	12400000	1.15366e+06	3.44457e+06
5110000	22800000	1.68632e+06	2.78546e+06
4790000	12900000	2.01019e+06	2.1855e+06
3230000	1950000	1.94068e+06	2.1855e+06
4610000	3330000	1.93264e+06	3.65542e+06
4130000	2480000	1.49747e+06	2.40956e+06
4810000	12000000	2.01702e+06	1.89532e+06
5440000	12300000	1.63946e+06	2.18361e+06
4590000	13000000	1.66094e+06	2.18768e+06
4550000	1580000	1.54459e+06	3.89896e+06
5950000	3200000	1.95479e+06	2.01869e+06
6320000	12700000	1.66694e+06	1.52666e+06
3530000	22800000	1.35999e+06	2.3201e+06
8470000	13600000	1.40472e+06	1.68045e+06
5290000	2490000	1.90856e+06	1.89449e+06
6700000	3070000	2.44834e+06	1.99941e+06
3480000	13700000	2.5295e+06	2.50454e+06
3170000	13100000	1.66984e+06	1.54032e+06
5290000	2730000	1.84529e+06	2.79025e+06
5160000	11900000	2.91401e+06	3.0697e+06
2090000	2970000	1.78659e+06	2.30265e+06
1760000	13000000	2.59464e+06	2.07984e+06
1490000	12900000	2.29073e+06	4.32184e+06
1370000	11700000	1.43548e+06	2.3809e+06
1440000	12700000	2.78641e+06	3.05902e+06
1510000	2250000	1.94178e+06	1.9943e+06
1520000	2970000	1.69662e+06	2.54415e+06
1980000	2820000	1.94817e+06	2.2989e+06
2140000	12100000	1.40306e+06	1.96725e+06
1170000	22800000	1.61907e+06	2.25424e+06
1050000	2740000	2.6114e+06	2.77121e+06
1280000	2360000	2.77384e+06	2.43182e+06
876000	23200000	2.30786e+06	2.71841e+06
2450000	1910000	2.49993e+06	2.52257e+06
1790000	2220000	2.01805e+06	1.71308e+06
1200000	12200000	2.6577e+06	3.07162e+06
1060000	2640000	1.32855e+06	1.49746e+06
1410000	12400000	1.65237e+06	2.17419e+06
1190000	11700000	2.04625e+06	2.63039e+06
1970000	1480000	2.95808e+06	1.87777e+06
1930000	12200000	2.32131e+06	3.08243e+06
1350000	3340000	1.99289e+06	1.53621e+06
2250000	12100000	1.76454e+06	2.22955e+06
1110000	1670000	2.21748e+06	2.24893e+06
1760000	12100000	2.23856e+06	2.27857e+06
1900000	1760000	1.30997e+06	2.91354e+06
1870000	1510000	1.5245e+06	2.78321e+06
2150000	2540000	1.72283e+06	1.96437e+06
1890000	1130000	1.93777e+06	2.59602e+06
1820000	1730000	1.80181e+06	2.06499e+06
1550000	11700000	1.79141e+06	2.0929e+06
1190000	13800000	1.49011e+06	2.1026e+06
1760000	17400000	2.11854e+06	1.95457e+06
1510000	20000000	1.73564e+06	3075152
2540000	13100000	1.34088e+06	3.20061e+06

## Sheet: Fig. 5g
FA count
D3 Ctrl	D3 Zyx O/E	E14 Ctrl	E14 Zyx O/E
3	12	3	9
5	14	9	5
5	10	9	9
6	3	7	5
5	7	7	3
4	18	4	11
9	5	3	5
8	5	3	4
8	8	4	9
9	10	6	8
5	16	6	7
6	10	6	2
11	8	7	7
9	5	12	8
9	12	6	4
6	5	4	2
5	4	1	8
6	9	3	9
6	13	4	6
4	17	3	6
6	19	4	4
12	15	1	6
12	11	2	8
27	12	2	6
3	6	5	4
19	9	1	2
17	12	2	17
5	13	2	3
13	13	3	4
2	15	3	4
12	24	8	7
8	10	7	3
6	12	3	4
10	9	4	4
10	5	4	4
20	14	2	3
5	11	4	9
6	10	4	5
9	12	8	7
7	11	10	6
8	14	6	6
6	14	11	10
8	9	3	10
14	9	3	10
10	8	3	7
3	14	4	6
8	9	2	2
3	12	6	6
4	8	3	9
8	12	1	4
6	9	5	8
7	13	5	20
7	7	5	5
7	11	3	6
12	8	2	6
5	9	2	10
17	11	2	7
6	7	3	13
5	5	2	6
5	10	3	4
6	11	4	6
7	8	4	5
17	11	4	8
12	9	5	8
7	4	2	6
13	7	5	8
10	13	2	13
14	7	5	5
5	5	4	3
6	5	0	2
17	6	6	4
10	8	5	6
5	8	3	5
9	6	7	10
7	10	3	10
8	9	4	6
8	20	4	12
6	6	1	5
7	17	1	7
8	10	2	5
6	12	2	4
6	6	3	8
9	18	2	8
8	7	4	9
7	7	1	8
9	10	2	6
7	8	0	5
7	3	2	4
11	6	3	5
6	10	4	5

## Sheet: Fig. 5h
FA area
D3 Ctrl	D3 Zyx O/E	E14 Ctrl	E14 Zyx O/E
0.675167	0.990583	1.061	0.694037
0.832667	1.05742	1.03633	1.5548
0.9864	1.28683	0.44563	1.17667
1.51183	3.78022	0.479095	2.00707
0.605879	2.76238	3.03575	1.99967
0.541111	1.42885	0.324286	0.851788
0.616889	2.30913	0.505583	0.795333
1.17433	2.85013	0.074	1.77917
0.902417	2.17175	0.147889	0.910222
1.19748	1.99358	0.489222	1.39025
2.41153	3.41247	0.298667	3.9351
1.82039	1.3616	0.628611	2.543
1.64855	1.4882	0.553222	1.35314
2.47737	1.51788	0.256	0.664542
0.742875	3.526	0.335639	0.32425
1.66967	2.37439	0.536167	2.129
2.15553	3.90147	1.29917	1.25867
4.23822	4.98983	0.384	0.473111
2.5145	6.39267	0.460778	0.886056
0.62025	2.70696	0.477833	1.4535
0.724778	1.4579	0.136556	0.569583
0.903111	1.03906	0.901667	0.465056
0.990556	1.03344	1.10933	0.416
0.863213	1.98429	1.14767	0.593056
2.04511	2.35676	1.08367	0.96425
2.74589	3.13244	0.651933	0.802167
2.49837	3.53706	0.324333	0.396549
2.36876	2.49552	1.35111	1.30387
2.29207	1.62473	1.681	0.577444
2.63683	2.99256	0.708222	1.99892
0.805667	1.66507	0.864	0.988667
2.13333	2.5378	0.838714	0.819556
1.33544	2.74061	1.48767	0.864
1.97463	2.22911	0.802167	0.678833
2.23278	7.20213	0.8405	0.7595
0.989867	1.84198	0	0.512
1.10253	1.97197	0.415333	0.503926
1.46061	2.02753	1.041	0.927333
1.26293	1.75572	0.277333	0.531524
1.76029	3.12476	0.512	0.436611
1.9755	2.35276	0.510917	0.689778
2.68517	1.45433	0.7586	0.384467
1.168	2.22719	0.809222	1.12043
2.28267	2.36941	0.641545	0.544433
0.9105	2.54825	0.216222	1.93967
2.48033	2.37531	0.668444	0.446556
1.42188	4.20219	0.711111	1.90567
1.55556	1.40372	0.972833	0.534778
2.00822	2.54933	0.4565	0.539481
0.968542	1.86525	0.632889	0.590917
2.16667	3.48633	0.731	0.851167
1.88587	1.54323	0.384	0.724917
2.15162	2.43797	1.3568	0.324267
0.83381	2.07515	0.954	0.8704
1.41233	1.235	0.769733	0.810667
1.18953	1.232	0.381111	0.504
0.567725	1.71615	1.738	0.520533
2.56144	1.62442	1.68533	1.47138
1.1486	4.75062	0.908833	1.13778
1.66227	1.44213	0.285222	1.5815
0.989889	1.50188	1.03042	1.27289
1.03862	2.51521	1.1115	1.08373
0.578765	1.44058	1.59575	0.899208
1.00481	2.06126	0.7458	0.483208
1.37019	2.02242	0.669833	1.14917
0.719667	1.90781	0.733867	1.63521
2.88	1.07913	0.580333	1.00628
1.94983	1.80052	2.49173	0.897733
1.15713	3.1932	0.298667	1.39556
1.73939	1.79027	0	1.88617
0.607882	4.17567	0.850444	0.746667
1.17077	2.84479	0.544722	0.756611
0.750933	1.47092	0.663867	0.392533
1.14348	1.69956	1.41089	0.569167
1.28124	1.47287	0.643667	0.2799
0.84375	1.84037	0.0853333	1.52461
1.09013	0.827733	0.714667	0.478306
0.991278	1.83467	0.26025	1.14347
0.771667	0.598843	0.495	0.816762
0.688	1.11873	0.546	0.983067
1.3255	1.54028	1.53167	0.454417
1.21033	2.51733	2.33383	0.295458
1.00881	0.991296	0.657111	0.570667
1.92425	2.68314	0.402381	0.389704
0.799714	1.81395	0.576	1.33654
1.42411	1.72287	0.564833	0.262729
1.18733	1.68425	0	0.913067
0.924697	1.70286	0.535167	0.718917
1.01181	2.90633	0.260222	0.516667
1.14345	1.3	0.0175833	0.629733
