# Supplementary material for: Zyxin regulates embryonic stem cell fate by modulating mechanical and biochemical signaling interface
Source: Commun Biol. 2023 Jan 18;6:62. doi: 10.1038/s42003-023-04421-0 (PMC9849324; doi:10.1038/s42003-023-04421-0)
Supplement: Supplementary file 9 — Supplementary Data 6 [file 42003_2023_4421_MOESM9_ESM.xlsx]

## Sheet: Fig. 6c
Txy
D3 Ctrl	D3 Zyx O/E	E14 Ctrl	E14 Zyx O/E
49.7896	51.95	23.4636	15.13
63.8078	59.13	29.0895	20.78
57.4615	61.05	26.8751	28.83
88.2429	33.46	22.3857	18.63
23.0343	50.91	31.0242	43.08
21.8303	61.05	29.5615	33.52
40.4485	63.37	16.2023	41.75
21.2562	96.61	44.677	44.35
24.1071	55.97	24.5762	50.88
45.5877	66.28	29.7056	25
23.7221	31.46	21.1569	78.57
48.2114	30.72	21.3438	29.25
76.3642	30.06	25.3116	67.76
33.359	66.11	17.2496	22.2
29.9291	22.92	43.0251	36.96
27.6762	36.38		40.64
31.2896	43.51		27.83
41.6789	46.87		34.33
54.2647	33.26
15.39	48.34
20.57	72.45
19.51	58.31
34.57	78.71
55.23	47.32
55.7	58.28
50.4	59.33
60.96	99.31
31.55	61.2
83.53	59.41
41.49	78.36
68.89	19.35
72.84	31.46
57.71	29.1
20.17	69.69
37.63	43.35
55.91	78.53
33.7	32.16
51.72	40.28

## Sheet: Fig. 6d
Tzz
D3 Ctrl	D3 Zyx O/E	E14 Ctrl	E14 Zyx O/E
141.344	106.71	84.7028	8.33
105.75	70.27	36.6428	24.41
63.2578	61.94	73.2351	59.17
129.808	80.28	65.2839	37.09
44.2916	82.25	23.0761	28.53
50.1645	61.94	14.1181	31.61
58.4406	97.9	16.783	43.09
27.2383	88.16	73.881	14.13
45.6911	68.48	44.8624	52.44
50.5519	140.94	20.9655	13.63
53.729	62.3	62.3598	34.26
50.3723	45.76	53.634	39.13
158.152	29.9	51.6772	25.45
58.1332	31.88	43.7903	8.8
45.1764	75.75	67.3195	18.36
69.8101	29.94		30.93
69.0308	13.81		17.9
47.1348	36.4		19.26
72.7993	118.33
48.84	24.05
144.65	56.95
75.51	33.85
59.38	27.55
94.78	61.54
92.91	101.29
34.88	69.35
61.62	78.13
59.16	78.97
113.52	41.32
53.46	54.57
85.88	10.23
110.95	40.08
65.03	38.22
109.15	11.25
42.7	20.95
81.68	19.9
44.99	16.92
47.52	14.42

## Sheet: Fig. 6f
Txy D3 ctrl				Txy D3 zyx O/E
6 kPa	14 kPa	31 kPa		6 kPa	14 kPa	31 kPa
35.5555	13.316	36.5602		38.9815	82.996	94.33
14.2133	34.3104	28.6748		43.9773	84.4703	63.7794
14.8976	12.2423	27.0953		56.6305	131.626	67.7387
44.2553	46.8307	36.2162		36.1155	54.3967	88.3369
56.6755	29.6646	26.2319		40.7646	76.1724	134.792
35.1602	29.9803	36.4651		72.9744	64.1128	149.824
18.4418	16.0262	32.8787		25.3373	55.7236	58.3964
32.0946	24.8017	71.3575		25.7953	67.0992	57.5586
25.3224	116.563	46.0461		34.7667	59.587	68.5992
29.9628	23.5061	40.9828		21.6503	89.4582	61.4627
19.757	63.207	54.5798		10.3733	19.81	59.4811
34.4737	37.3415	36.978		34.1129	63.65	54.4108
28.6656	11.6513	31.91		30.9777	64.04	122.513
30.4436	15.7709	36.05		42.4539	22.59	97.8643
6.14933	39.4472	33.06		40.258	49.48	62.3146
11.1919	25.2166	22.97		14.0679	57.88	58.8429
18.363	32.5992	21.76		66.5577	80.93	38.9123
137.684	10.5507	74.34		32.9576	112.39	43.5883
28.7695	7.62552	44.31		26.527	30.88	51.5725
18.6408	15.4588	35.63		27.4752	20.04	37.5556
40.2903	81.3297	16.58		12.6135	17.9589	126.864
11.2691	7.82947	16.58		24.5419	6.99861	84.056
31.8816	83.7658	39.19		23.166	54.8045	81.3586
48.5947	48.5305	21.43		26.0042	30.8887	85.7321
7.55444	47.3345	26.48		26.8365	19.1843	110.066
94.9566	23.3742	12.85		33.5438	23.9548	57.9119
59.3004	63.5351	76.26		50.6784	29.6789	74.9817
	44.1895	66.2		38.6173	65.2824	73.9191
	45.3306	59.04		25.6678	27.0186	74.2517
		54.93		28.892	26.8291	36.2072
		17.66		20.7263	26.8655	93.5046
		87.96		27.8849	28.194
				12.6021	55.6331
					24.6302

## Sheet: Fig. 6h
Tzz D3 ctrl				Tzz D3 zyx O/E
6 kPa	14 kPa	31 kPa		6 kPa	14 kPa	31 kPa
118.086	51.3547	121.717		70.8947	57.8422	66.2767
105.139	95.9266	93.3659		63.4442	115.892	85.4207
76.9739	79.1085	103.132		88.6196	49.9183	62.62
75.371	158.167	47.1683		83.2974	42.3961	59.2582
70.0768	68.7694	173.339		79.6858	51.977	27.3336
150.232	64.1359	186.247		165.258	80.1167	53.7755
86.9824	100.939	60.0478		62.1421	117.853	50.5871
161.999	82.7316	124.127		42.7495	74.4257	71.8008
131.957	120.762	102.865		84.034	105.227	74.5024
112.481	77.3688	80.5569		63.5902	28.0479	86.2669
155.602	160.568	114.46		12.1732	22.03	22.6256
81.6576	145.224	146.316		38.4705	30.75	40.7138
26.175	78.0471	53.1619		50.2833	53.17	12.8854
71.6059	67.0588	48.3958		63.9748	43.52	19.2776
61.6974	73.3993	62.96		63.1813	37.32	11.6692
77.1822	73.3931	89.5109		19.419	20.41	13.5242
29.4286	57.7848	61.4723		46.1174	107.784	21.3378
101.246	42.2454	64.3036		26.1258	20.73	29.4567
62.3573	77.9494	69.9532		87.0349	43.31	17.1677
59.6474	63.547	48.3479		45.7289	44.51	42.9587
63.1872	98.1099	105.452		129.904	30.4067	31.6669
35.1072	64.8515	61.4919		99.7638	27.5719	42.9437
77.5938	59.9984	53.4137		64.9434	34.458	69.1686
43.8912	79.571	67.5599		44.7876	36.8802	32.5011
10.8606	62.0925	58.9763		51.7562	35.7385	62.2904
54.9548	57.4532	118.937		102.177	79.8844	61.6621
49.7285	57.5462	71.9471		67.3996	50.4213	37.1898
	53.1737	42.794		52.5274	28.3798	40.7881
	34.5186	54.7659		65.194	40.8263	20.4008
		50.1915		57.8308	34.1628	45.1805
		61.7848		39.8553	21.0046	30.2388
		81.9172		53.6669	38.3456
				62.9671	43.9591
					41.8092
