# Supplementary material for: Zyxin regulates embryonic stem cell fate by modulating mechanical and biochemical signaling interface
Source: Commun Biol. 2023 Jan 18;6:62. doi: 10.1038/s42003-023-04421-0 (PMC9849324; doi:10.1038/s42003-023-04421-0)
Supplement: Supplementary file 10 — Supplementary Data 7 [file 42003_2023_4421_MOESM10_ESM.xlsx]

## Sheet: Fig. 7c
D3
Ctrl 6 kPa	Ctrl 14 kPa	Ctrl 31 kPa	ZyxO/E 6 kPa	ZyxO/E 14 kPa	ZyxO/E 31 kPa
5.67609	2.47415	3.63762	3.11313	2.92033	2.8012
2.32755	3.7419	1.5741	3.43198	2.23832	2.40454
2.67023	2.57576	3.71195	4.11559	1.4799	2.9688
2.2178	2.45284	1.03975	2.18532	1.78573	2.32233
2.249	2.04617	3.95696	1.68051	5.03033	2.51914
2.90987	1.69711	1.50552	2.82491	3.30538	1.27871
1.55567	2.54259	1.95777	0.752421	3.11667	2.477
2.98305	2.07496	3.10065	3.81503	2.26592	2.95035
3.88681	3.20934	3.9644	2.27281	3.43828	2.05621
3.84322	2.10569	3.77577	2.27495	1.85404	2.69456
2.21513	4.43054	3.90876	2.02859	2.53792	1.5943
2.23692	3.36931	3.60539	2.95885	2.30359	1.53547
5.41585	3.79549	2.39899	1.8049	1.18841	2.6115
3.54564	4.84662	4.15507	2.02075	1.93104	3.0581
1.83552	3.76061	3.15268	2.92542	1.64317	2.52765
3.1227	2.73062	4.85408	2.16444	2.03862	3.2547
2.88444	2.80273	3.44568	1.95576	1.65324	1.94021
2.43004	1.75047	3.43653	3.27486	2.46502	3.1326
6.00357	5.4053	3.1185	3.73752	1.79163	2.22256
3.00221	6.30752	2.48088	4.7973	3.61448	3.75646
3.10866	5.1042	2.54307	3.06224	4.23657	1.92577
2.67843	6.07067	4.75626	2.6544	3.24326	1.86116
2.95661	4.80881	1.86387	2.20882	3.07338	1.94148
2.65925	5.17228	2.49666	3.71365	2.55363	1.42842
3.22425	2.64202	2.35938	4.84562	2.63029	2.25851
4.18216	3.40347	1.85853	1.91053	2.94294	2.02156
3.42155	3.30916	2.3636	1.44017	3.8853	1.86446
3.10591	3.34848	3.90075	3.61524	3.23884	1.44117
1.97074	1.55851	2.70073	0.938902	2.66473	2.85106
1.64013	2.79762	3.19989	1.39466	2.50092	1.71832
4.76979	2.90597	5.14508	1.67061	3.345	2.19565
2.90558	3.66831	1.88479	1.43941	2.22455	1.82052
1.70113	1.68641	4.30704	2.42709	1.33164	1.40005
2.1427	2.74285	3.18679	3.03403	1.72539	1.48772
3.44374	3.01875	2.37778	2.66268	2.21673	1.17187
2.48559	4.22446	1.5382	1.46952	2.738	1.45725
2.53713	3.86085	1.87861	2.21699	2.1137	2.08431
2.69896	1.61204	1.76481	2.24454	1.69042	1.43723
3.40647	1.2698	5.70729	2.54325	2.05133	1.64585
2.58714	1.32751	3.1517	2.06583	2.53028	1.5449
2.67186	2.94881	1.88688	2.06583	2.21473	1.64024
1.48705	2.31444	3.829	4.51599	2.85384	1.24575
3.74387	2.39378	2.13156	6.7995	1.3931	0.808445
3.13957	3.00232	2.44125	2.32654	2.39052	1.46881
2.13212	2.73244	4.72967	1.89089	1.58247	2.00904
2.6345	2.32041	6.52134	2.59373	3.71615	1.16727
3.49064	2.96498	6.0263	6.95473	4.88081	1.12084
2.36491	5.03148	5.1186	6.02094	5.57425	1.47482
2.8987	2.33041	5.0958	3.77577	3.61317	1.34032
2.35046	2.44994	4.38369	4.58068	2.15242	1.76829
1.97636	1.67096	2.98539	5.4774	3.65009	1.06176
3.05735	6.58362	3.0712	4.44196	4.22441	1.35627
9.24231	3.48263	2.47238	5.50194	4.08825	1.19363
8.66234	5.30094	3.31387	4.83824	3.19645	1.82124
4.50447	2.86956	4.31291	6.22757	2.73084	1.43847
2.63372	4.79477	3.75013	4.5933	4.29751	1.07687
3.83654	5.90287	1.54832	10.9719	5.63744	1.75013
2.47592	5.76405	2.21385	9.96907	2.8674	1.24331
3.07888	4.47933	1.49506	10.1415	4.07388	1.1627
8.9739	4.03572	3.73813	11.0348	4.92948	1.21704
6.98291	4.48567	2.48058	6.22824	4.58611	1.58941
5.03335	5.83285	3.3609	3.47764	2.58263	0.976312
7.00458	5.79733	6.94654	0.631707	1.5153	1.45067
5.86095	3.64277	4.60334	12.3699	2.72376	1.3947
4.98935	3.80833	1.02189	2.24355	1.80523	1.41269
9.23871	4.79728	1.22245	9.76346	2.12483	1.77179
5.9535	3.8363	1.21239	11.048	2.29699	1.38919
6.12059	2.68874	1.58298	9.31592	2.24867	2.155
8.84336	5.0133	1.97333	8.70999	1.3377	1.32815
6.95892	5.81302	1.26111	9.67371	1.83333	1.28014
5.08679	4.44215	1.25708	7.90855	2.32938	1.27409
3.97345	6.21559	0.871021	6.5587	4.77469	1.36031
4.09046	3.81404	1.56372	9.30564	1.66272	1.11244
6.51716	6.44418	2.12209	10.8058	2.00023	0.700767
3.42199	5.51077	3.35346	7.65721	2.08533	1.17772
7.68774	8.32676	2.73793	11.1258	2.10629	1.59559
5.57433	8.75166	2.4205	7.12771	6.63497	1.06207
6.22976	6.88281	2.6732	8.75542	9.77534	1.28503
9.66291	5.81314	3.38016	9.75046	4.91485	1.08489
7.00405	6.67967	6.3807	14.3984	4.12936	1.13638
5.64084	6.40514	6.7543	3.34707	5.84181	1.53612
5.70633	9.75226	2.42177	8.35615	4.1408	1.17598
5.20028	2.47517	2.83744	7.54072	7.11539	1.67291
5.66322	3.10277	3.9771	5.98534	3.73615	0.935388
5.75804	3.69204	4.13417	6.55796	5.48581	1.01409
8.16182	3.36446	4.42417	12.4011	4.79645	1.4267
6.18757	12.5779	8.93692	4.11182	5.92276	1.12726
8.76228	8.90771	6.8602	4.67324	3.3252	1.01044
4.49728	6.92542	8.48531	5.45583	2.76088	1.91066
6.87754	12.2965	5.77471	3.69194	4.16488	1.40895
5.50144	8.0294	4.65067	7.76906	5.618	2.03666
6.28275	4.41547	6.82266	7.81632	6.43921	0.990729
6.29545	5.77941	7.08474	7.79991	4.02353	1.12453
7.85065	14.5896	3.73396	10.5655	6.77559	0.72809
6.64478	8.92886	6.30838	14.2177	1.99512	0.928557
3.5981	10.1441	3.70173	11.9933	8.01938	1.75842
7.52889	5.44571	6.84235	11.9933	10.1583	1.74816
8.43682	4.87879	6.45165	13.2943	8.33245	1.322
7.5022	9.14726	5.23716	13.1664	5.53944	0.97263
6.3162	11.7023	8.75233	5.15494	9.84628	3.34649

## Sheet: Fig. 7e
YAP	Ctrl			Zyx O/E
6 kPa	1	1	1	2.16809	2.16961	1.23305
14 kPa	1.20131	0.840158	0.757844	2.6068	1.96804	1.75213
31 kPa	1.56286	1.28081	1.10968	3.09553	2.75548	2.69567

## Sheet: Fig. 7f
Oct4	Ctrl			Zyx O/E
6 kPa	1	1	1	0.724264	0.687146	0.587016
14 kPa	1.3406	0.862356	1.04506	0.510643	0.583059	0.377012
31 kPa	1.1234	0.760251	0.997555	0.459599	0.435671	0.294625
