# Supplementary material for: Zyxin regulates embryonic stem cell fate by modulating mechanical and biochemical signaling interface
Source: Commun Biol. 2023 Jan 18;6:62. doi: 10.1038/s42003-023-04421-0 (PMC9849324; doi:10.1038/s42003-023-04421-0)
Supplement: Supplementary file 11 — Supplementary Data 8 [file 42003_2023_4421_MOESM11_ESM.xlsx]

## Sheet: Supplementary Fig. 2b 
+LIF	+RA (72H)
0.04967	1
0	1
0.00161	1
