# Supplementary material for: Zyxin regulates embryonic stem cell fate by modulating mechanical and biochemical signaling interface
Source: Commun Biol. 2023 Jan 18;6:62. doi: 10.1038/s42003-023-04421-0 (PMC9849324; doi:10.1038/s42003-023-04421-0)
Supplement: Supplementary file 12 — Supplementary Data 9 [file 42003_2023_4421_MOESM12_ESM.xlsx]

## Sheet: Supplementary Fig. 3d
Zyxin	LIF	RA (24H)	RA (48H)	RA (72H)
Ctrl	0.023393	0.0451155	0.0507368	1
	0.0376047	0.0379315	0.0821937	1
	0.0361444	0.0501407	0.0846275	1
Zyx K/D	0.00277559	0.00982692	0.00631612	0.00791528
	0	0	0	0
	0.0178783	0.0193354	0.014302	0.0257885

## Sheet: Supplementary Fig. 3e
Oct4	LIF	RA (24H)	RA (48H)	RA (72H)
Ctrl	1	0.778924	0.0759636	0.0378943
	1	0.41115	0.129353	0.0177912
	1	0.643825	0.157002	0.0353977
Zyx K/D	1.28487	0.74594	0.152988	0.11148
	0.709582	0.435576	0.251543	0.107126
	0.939162	0.51295	0.265809	0.238461
