# Supplementary material for: Zyxin regulates embryonic stem cell fate by modulating mechanical and biochemical signaling interface
Source: Commun Biol. 2023 Jan 18;6:62. doi: 10.1038/s42003-023-04421-0 (PMC9849324; doi:10.1038/s42003-023-04421-0)
Supplement: Supplementary file 13 — Supplementary Data 10 [file 42003_2023_4421_MOESM13_ESM.xlsx]

## Sheet: Supplementary Fig. 4e
Cell area
D3 Ctrl	D3 Zyx O/E	E14 Ctrl	E14 Zyx O/E
321.762	427.763	392.524	356.967
449.093	1065.4	202.491	373.267
473.98	447.247	341.675	401.612
463.147	673.627	301.81	575.719
272.845	609.708	259.853	752.596
389.341	318.533	221.978	448.567
424.58	560.114	366.012	483.902
375.339	525.683	291.52	322.179
415.176	409.025	363.797	440.373
310.067	552.494	386.732	449.778
386.535	453.037	376.533	373.328
344.107	561.96	371.83	268.22
310.306	656.25	345.939	440.187
378.215	363.368	321.263	430.691
563.359	480.202	421.364	476.868
488.614	417.16	359.824	340.524
627.055	485.554	463.851	455.466
375.016	515.925	372.929	444.65
357.132	521.738	390.132	465.714
513.742	439.581	228.018	544.904
392.986	578.429	418.611	406.922
465.824	585.819	350.172	410.248
556.101	819.126	302.431	401.825
381.206	630.223	474.454	417.33
301.079	625.256	377.54	486.864
362.399	531.719	315.262	682.989
482.655	479.018	457.993	415.854
353.372	521.308	342.161	508.318
439.12	680.901	446.048	480.537
289.685	496.957	414.009	553.032
331.53	746.127	326.304	1065.49
373.712	526.249	361.713	898.753
293.491	443.679	294.265	579.861
501.349	642.736	222.894	526.285
442.267	821.833	390.371	504.054
583.034	954.945	414.547	337.498
303.847	403.157	534.839	418.928
246.204	416.376	391.621	531.326
328.741	457.737	417.903	579.931
427.633	412.774	266.201	284.39
407.129	439.276	343.038	505.791
317.661	772.833	295.488	504.531
296.562	461.178	291.65	443.413
442.17	461.275	389.997	429.818
378.488	388.073	426.032	355.487
207.231	543.289	379.685	269.384
422.101	577.607	487.458	423.618
300.084	415.025	358.817	542.741
431.331	473.657	192.026	527.444
367.28	527.079	305.64	447.955
388.78	684.097	411	481.614
170.662	573.811	246.667	372.633
182.482	389.102	413.583	239.463
237.15	511.706	257.422	540.844
401.243	527.24	444.238	369.181
204.2	487.809	289.57	422.007
610.613	325.549	358.057	562.966
255.829	376.173	492.795	416.314
354.728	417.598	208.831	286.354
278.728	403.028	264.014	345.721
352.131	493.727	217.281	307.053
369.684	622.139	269.944	335.61
414.052	599.101	254.503	248.409
394.819	544.466	247.166	348.528
317.818	258.771	215.483	297.427
358.984	486.531	140.858	355.502
309.809	226.583	212.572	323.331
320.982	363.649	243.908	338.87
329.287	423.592	237.591	319.632
335.324	369.152	208.488	197.154
239.236	364.913	187.081	293.528
325.488	499.322	249.193	336.717
323.639	435.436	264.248	266.594
256.439	376.981	232.185	241.574
360.529	356.369	229.24	465.278
422.104	749.015	239.659	292.021
264.318	403.984	185.167	306.753
337.289	357.171	155.218	277.42
263.675	396.784	220.283	350.181
225.124	396.314	236.33	231.839
204.549	584.974	311.351	331.104
338.531	535.265	228.141	304.162
344.07	431.644	199.338	264.118
269.539	484.827	171.803	365.99
268.124	620.889	163.553	326.168
300.565	448.428	168.843	299.034
250.358	468.245	268.923	314.758
253.16	265.741	264.302	230.671
166.438	431.442	223.458	441.002
246.564	495.64	201.383	559.76

## Sheet: Supplementary Fig. 4f
Actin intensity
D3 Ctrl	D3 Zyx O/E	E14 Ctrl	E14 Zyx O/E
10464	20089.3	5552.7	8437.01
10193.3	23150	3235.29	10266.1
8743.96	11830.9	6806.07	10399
8751.33	25759.7	6169.42	9925.11
5589.95	24063.7	6008.88	15181.1
6525.21	16556.2	4433.3	9357.1
6938.92	20954	5096.53	14257.7
5595.84	16001.3	6159.46	7103.91
8489.83	13605.3	5619.14	11259.3
7187.93	27132.2	6900.19	9745.74
9130.98	22491.2	4777.65	11001.3
5223.3	24548	5718.78	10146.5
10862.3	34545.6	4680.21	11226.1
13105.3	12354.4	6904.62	10800.9
14019	21152	8578.73	10195.3
11856.4	14044.5	8191.2	11208.4
11348.5	23140.2	5143.03	12429.6
7248.71	21567.7	6853.68	16053.6
9395.67	27175.3	7732.81	15432.4
15140.5	23924.5	4352.48	9941.72
15060.1	15775.8	5621.35	14571
10701.5	28406.6	4311.51	10805.4
12768.1	25106.8	8573.19	7642.02
12803.4	23830.3	6689.81	10441.1
7497.72	29183	7656.42	12374.3
10181.9	13656.3	5137.49	10228.5
12199.5	13464.1	5230.5	10273.9
11632.8	17854.1	3967.16	15904.1
13197.5	20726.6	7201.35	11979
10307.6	10446.6	8260.96	10152.1
10752.1	38133.7	3350.44	20439.3
10637.3	19109.8	5944.66	18473.9
14330	17221.7	4267.82	14191.2
10182.1	24120.4	3882.73	15360.5
13926	18525	5377.76	16482.1
14217.2	19923.3	4740	6954.44
11576.3	12154.5	5067.74	8823.43
2396.87	29238.1	7428.33	14752.6
2806.94	21217.1	5984.52	10650.3
6905.61	25654.1	5764.18	6928.98
4463.63	14574	5962.37	6789.47
11736.3	28787.1	4614.89	17120.9
8935.47	20356	6792.79	9175.52
6436.08	19453.8	7695.17	8650.7
7045.04	13794.8	7113.88	7943.19
3184.21	18141.6	7680.78	8894.29
7077.84	26638.3	7299.89	13750.5
5570.83	19675.3	8504.55	14573.2
13341.7	25350.7	5547.17	15325
4621.51	26589.1	3487.74	10097.8
6583.71	25711.5	7244.53	9085.84
3233.42	27483	4939.3	8700.52
2870.5	12540	5038.95	9505.47
3214.97	16091.2	7700.71	13670.8
6813.35	20044.3	5992.27	17370
2847.95	27556.8	7044.12	11437.6
11945.4	15000.4	4360.23	14449.2
8806.3	18904.3	6356.54	15197.4
7344.39	19560.4	7266.99	12601.4
4947.52	11350.8	6219.11	8193.76
6431.98	16173.2	8058.88	9783.89
8367.52	18788.1	6066.26	9844.67
9054.39	18813.9	8716.33	10201.5
9204.36	16988.8	8850.77	11725
14694.2	12371.9	6244.9	11074
7747.65	20633.4	3946.57	15238.6
4228.33	10154.6	7086.51	12866.1
7117.82	19104.8	7749.49	10609.4
7106.77	15395.9	3750.82	8476.1
12852.6	15679.5	6166.4	8350.62
3399.61	19596.6	6587.95	17903.2
7777.11	18810.2	7133.02	20922.6
3014.71	11662.9	5787.98	13954.3
3116	17924.4	8144.75	11405.4
2270.7	22473.2	8358.46	12525
8399.58	36716.2	8307.48	11193.6
9900.49	20904.1	4817.44	17277.7
12060.7	16371.9	5317.42	17699.2
5511.94	12672.1	7003.62	13403.3
3445.65	14591.1	4374.32	10062.3
3526.68	21893	6617.36	15328.8
4917.1	20034.9	5025.27	13481.8
11906	18510	7054.6	7823.19
4476.95	19675.8	3744.94	12454.4
6478.78	29230	5550.74	15262.1
9847.08	20368.2	4909.59	10956.4
13395.9	22659.2	5031.15	16338.5
13826.8	10688.7	6736.96	10419.2
9666.6	24795.4	7609.48	15051.2
2167.19	16605.2	3617.49	21896.8

## Sheet: Supplementary Fig. 4g
FA count
D3 Ctrl	D3 Zyx O/E	E14 Ctrl	E14 Zyx O/E
5	53	24	16
7	36	13	20
5	22	21	12
6	23	23	23
9	36	9	20
4	26	9	18
10	22	16	14
5	23	14	11
2	26	16	9
8	19	12	14
8	16	10	11
9	26	13	13
17	23	5	15
18	40	19	13
21	16	22	11
17	26	7	15
9	13	4	28
10	13	11	36
5	20	8	20
11	30	13	29
6	15	16	26
13	17	6	34
19	27	6	36
9	22	15	16
8	11	11	22
8	15	12	17
10	11	13	41
8	25	9	35
9	20	15	34
9	14	13	29
13	19	14	29
12	43	10	15
18	34	15	39
8	36	5	15
20	30	6	14
16	23	2	23
12	27	13	27
10	29	6	16
9	18	6	16
7	33	7	28
11	18	4	12
19	15	4	20
17	27	7	25
20	26	4	30
19	26	15	40
10	28	11	17
10	45	6	27
8	25	4	34
13	35	3	20
7	14	9	45
21	34	3	24
19	22	24	15
16	17	11	14
19	30	13	19
13	21	12	30
10	20	27	22
10	17	14	32
13	25	14	22
3	37	15	24
9	22	15	23
2	18	4	18
11	21	7	27
10	48	11	20
12	24	8	24
12	34	12	22
15	20	10	17
13	25	8	16
5	7	7	25
6	26	7	13
19	41	10	27
12	28	5	29
8	23	12	18
11	51	8	14
8	19	13	25
7	8	12	33
16	21	5	32
18	19	4	15
5	35	6	16
6	32	6	8
7	32	7	14
3	26	9	25
12	39	8	27
15	21	5	23
13	19	14	10
10	30	7	11
11	17	9	14
11	19	7	18
14	23	10	26
22	51	6	18
16	12	20	23

## Sheet: Supplementary Fig. 4h
FA area
D3 Ctrl	D3 Zyx O/E	E14 Ctrl	E14 Zyx O/E
2.082	15.449	2.724	3.618
2.397	9.031	4.033	3.729
1.592	9.545	2.267	1.473
1.572	9.273	3.133	3.396
2.461	11.704	1.063	3.056
1.5	7.417	1.035	4.902
2.718	6.527	2.331	2.447
1.963	5.653	1.81	3.366
1.077	10.25	3.38	3.355
1.359	5.995	1.924	2.455
0.941	5.432	0.994	2.486
1.359	12.292	1.525	1.81
3.252	12.586	1.287	2.209
4.908	10.895	2.212	1.918
4.257	6.444	3.438	3.294
3.427	8.992	1.221	1.78
3.358	5.026	1.248	3.565
4.285	4.104	3.012	6.948
0.83	4.204	1.021	2.779
1.94	9.788	1.077	6.696
1.068	4.394	1.777	3.759
2.511	6.055	1.318	5.351
3.092	10.346	1.085	5.937
2.375	4.97	2.585	3.158
1.979	5.242	2.491	3.377
3.551	8.499	1.442	2.181
2.295	4.252	1.246	10.081
1.665	8.114	0.767	5.904
1.34	5.398	2.118	9.498
2.306	4.97	1.445	8.763
1.351	5.687	1.417	5.052
2.358	12.301	1.367	2.798
2.782	10.929	2.102	6.877
1.395	5.969	1.233	3.309
3.394	6.669	1.133	3.356
3.017	8.659	0.234	8.637
2.076	5.359	1.142	4.286
1.511	5.13	0.515	2.448
1.401	2.82	1.224	1.483
0.919	7.106	1.224	8.473
1.295	4.809	0.623	2.483
3.64	4.598	1.064	5.363
4.958	8.088	0.601	5.125
3.391	3.854	0.718	5.761
3.978	6.129	2.396	5.657
2.965	9.502	3.239	1.942
3.532	11.362	0.727	5.086
1.29	8.399	0.584	4.749
2.137	11.219	0.251	3.17
1.082	4.273	2.245	7.833
4.603	8.944	0.696	5.441
3.114	5.155	6.821	2.011
2.87	3.793	1.021	2.699
4.614	10.458	1.237	4.485
2.596	4.68	1.336	9.195
1.921	5.882	3.477	6.241
3.513	8.118	1.605	7.015
1.594	7.257	2.958	4.178
1.309	10.32	1.319	2.902
1.99	5.765	1.76	3.214
0.688	6.397	0.843	2.431
1.38	5.54	1.782	6.73
2.5	13.581	2.067	4.874
2.608	4.87	1.453	3.564
1.842	5.298	1.393	11.397
1.817	4.71	1.272	10.635
3.555	4.515	0.757	3.62
1.047	2.418	1.977	3.97
1.008	4.438	2.305	2.474
3.369	6.825	1.246	3.884
2.483	8.629	1.968	4.541
1.051	5.043	1.99	3.802
2.219	9.982	1.907	1.747
2.431	4.282	2.119	5.514
3.3	3.425	1.652	3.871
4.277	5.086	1.073	7.634
3.157	4.122	0.376	3.646
0.956	8.512	0.562	5.207
2.297	10.103	0.774	1.306
0.58	4.97	1.159	2.811
0.515	4.113	1.41	3.733
1.25	5.943	0.856	4.135
1.959	3.062	0.701	5.285
1.769	3.27	2.067	1.332
1.354	3.672	0.9	1.682
2.214	4.442	1.401	2.193
2.842	6.773	1.008	4.546
2.033	4.074	1.505	6.302
2.115	5.35	1.181	3.797
4.325	5.575	1.825	1.968
