# Supplementary material for: Zyxin regulates embryonic stem cell fate by modulating mechanical and biochemical signaling interface
Source: Commun Biol. 2023 Jan 18;6:62. doi: 10.1038/s42003-023-04421-0 (PMC9849324; doi:10.1038/s42003-023-04421-0)
Supplement: Supplementary file 14 — Supplementary Data 11 [file 42003_2023_4421_MOESM14_ESM.xlsx]

## Sheet: Supplementary Fig. 5b
Txy
D3+LIF	D3+RA	E14+LIF	E14+RA	MEF
24.45	110.09	11.1847	40.7156	190.17
44.28	86.92	15.5825	29.7267	144.47
53.75	76.19	19.8536	27.8168	167.05
47.56	72.77	19.5047	27.2687	189.06
26.84	77.94	46.8395	33.3061	237.97
79.08	66.96	19.0041	19.8789	192.89
39.3	55.09	20.8695	28.733	75.43
21.02	143.62	26.2688	26.3119	224.63
36.26	197.48	33.1782	28.7788	227.34
50.01	63.57	31.8471	24.9257	289.39
44.11	20.96	14.6993	26.1498	102.09
71.71	27.6	16.8544	33.2822	207.71
43.53	27.59	23.2672	25.3892	120.02
69.44	66.61	13.0626	39.4287	166.64
57.76	37.67	12.5487	38.2916	140.31
45.55	81.31	20.3597	31.0167	136.48
70.98		26.3798	46.4488	119.32
		19.0776	92.9739	150.52
		26.5846	39.1265	178.61
		30.3001		152.84
				223.04
				206.43

## Sheet: Supplementary Fig. 5c
Tzz
D3+LIF	D3+RA	E14+LIF	E14+RA	MEF
111.02	50.18	67.3662	63.1226	70.07
130.56	56.47	75.0301	47.7013	37
63.45	60.58	84.3242	67.9882	30.3
106.51	70.9	88.4652	66.6906	96.29
106.43	64.48	56.7696	85.4034	37.01
170.06	58.04	64.89	83.0106	58.21
196.61	37.24	97.2547	71.477	61.99
77.96	203.89	119.742	54.9068	86.7
133.24	48.55	29.1007	46.5474	30.7
40.89	52.8	82.2599	66.105	71.98
51.36	21.02	62.4743	83.4711	56.02
211.34	12.63	80.4754	40.7349	52.12
60.07	16.98	54.0082	69.4201	26.07
86.77	23.9	79.3238	62.1436	96
72.34	38.58	41.7626	40.2491	45.03
286.83	52.9	71.7029	48.2629	83.51
52.3		97.6445	72.7266	72.79
		101.522	44.0997	85.94
		128.949	64.0968	68.08
		86.524		36.42
				68.36
				49.62
