# Supplementary material for: Zyxin regulates embryonic stem cell fate by modulating mechanical and biochemical signaling interface
Source: Commun Biol. 2023 Jan 18;6:62. doi: 10.1038/s42003-023-04421-0 (PMC9849324; doi:10.1038/s42003-023-04421-0)
Supplement: Supplementary file 15 — Supplementary Data 12 [file 42003_2023_4421_MOESM15_ESM.xlsx]

## Sheet: Supplementary Fig. 6b
Txy E14 ctrl				Txy E14 zyx O/E
6 kPa	14 kPa	31 kPa		6 kPa	14 kPa	31 kPa
29.9016	20.4985	22.0762		79.7272	34.4127	57.8891
26.2329	45.9379	21.139		65.4386	59.6263	119.8
20.9829	51.6177	52.7524		30.0772	56.2887	108.56
21.7143	37.5616	47.2926		28.7184	29.701	82.1096
84.305	21.4832	31.995		34.0455	116.591	75.2377
40.734	31.2801	41.0369		46.4445	58.2978	84.0605
37.2795	23.7529	52.3002		56.1114	83.7918	77.5728
84.305	28.6688	26.2225		33.296	99.6406	98.9327
122.302	55.1517	57.4852		15.7841	73.601	34.1656
14.2295	70.2194	22.4476		36.1612	73.2964	51.8027
23.9252	75.2596	23.4214		20.943	87.9873	47.1172
28.9161	24.1116	45.4359		46.9202	21.6047	76.3808
55.812	20.8685	35.6265		12.8023	44.6773	38.902
20.8099	21.0536	51.5046		45.4802	24.086	53.2467
6.61165	34.164	37.2159		81.7101	24.145	39.9568
21.0568		24.4398		66.8041	46.4011	42.5367
26.6176
28.1812

## Sheet: Supplementary Fig. 6d
Tzz E14 ctrl				Tzz E14 zyx O/E
6 kPa	14 kPa	31 kPa		6 kPa	14 kPa	31 kPa
70.2462	55.7784	49.6899		71.8478	74.4145	37.1685
86.0642	32.4971	117.686		43.217	76.2252	36.3245
70.4899	68.2527	146.814		77.3927	37.7267	36.6793
142.377	74.5803	85.1034		106.89	26.1258	65.6212
78.3231	76.4526	57.6001		75.8408	60.1143	39.4051
15.488	68.0389	25.2661		72.6807	78.3813	28.0338
37.5934	61.2818	80.797		86.5532	71.8174	59.0812
52.1188	71.7564	70.1402		41.943	60.2739	23.7569
14.4657	102.552	123.09		66.0856	58.8663	40.2278
68.6332	123.178	133.833		49.4262	51.7493	26.1409
90.1684	86.4524	83.6987		48.2304	37.5593	38.7192
149.639	56.9751	85.1511		93.3069	24.4815	44.2599
69.9673	81.6003	105.071		89.5805	44.0027	35.8502
158.769	63.1829	95.2669		92.984	60.2697	151.2
29.7894	81.1897	42.7191		59.7439	20.741	113.766
103.564		66.4333		89.7058	59.5271	48.0558
68.5008
80.6791

## Sheet: Supplementary Fig. 6f
E14 YAP
Ctrl 6 kPa	Ctrl 14 kPa	Ctrl 31 kPa	ZyxOE 6 kPa	ZyxOE 14 kPa	ZyxOE 31 kPa
3.20081	2.90991	3.36488	10.4275	3.51707	3.46804
2.62361	3.48236	4.61038	4.66104	4.11859	2.47781
3.95936	5.96513	3.04291	3.80601	3.66147	2.98883
5.65996	6.08145	2.86321	3.75395	2.70663	5.57853
3.24446	4.45197	3.06282	3.79514	2.93914	3.20443
3.50657	3.94089	3.50306	6.81763	3.32471	2.19676
3.39777	4.846	4.34538	1.73196	4.73935	7.05945
4.7282	8.91113	5.12465	4.244	3.25677	3.49024
7.02347	3.36501	4.43662	2.36558	3.34145	1.75046
8.26951	3.9158	2.81479	5.40645	3.38552	1.82951
2.69768	4.26052	5.24784	4.23583	3.68387	1.9143
2.81401	3.03801	6.09934	5.57047	4.17202	1.17123
2.43696	4.57442	3.7374	4.44131	2.52397	1.80356
2.27509	3.65458	4.03792	6.6065	2.81056	2.54182
3.97716	2.65067	3.2967	3.49883	3.49847	2.19594
6.1476	2.60627	3.70454	3.49883	1.84309	2.14448
4.15898	3.30719	3.33877	4.87176	2.1805	2.06057
2.23295	2.56136	1.52162	4.48945	1.8843	0.696738
2.67686	3.83333	0.641979	5.69329	3.27682	1.90014
4.35931	5.31912	3.70328	4.55619	3.51417	0.531888
4.41964	2.80322	4.49702	3.64283	1.97475	1.4319
2.91805	5.76237	4.28272	2.54122	3.01366	1.53847
2.58597	4.08101	3.67023	6.37242	1.82236	1.0645
3.05396	2.97418	3.91631	3.81702	3.91309	1.15597
3.64093	5.14898	2.55049	3.12116	3.85274	1.17842
2.85321	5.40744	3.8776	4.82254	1.79221	1.21449
2.40266	2.94331	2.64527	4.10931	2.2649	1.48036
2.42436	4.49991	2.55908	2.8833	2.86119	1.0328
2.46002	2.93464	3.11966	3.94981	3.69916	1.49592
4.39127	2.0285	3.92136	2.44972	2.5665	1.66557
3.1548	3.02904	1.54311	3.91147	2.57821	1.57904
2.55009	2.83114	6.27589	3.43285	2.89774	1.98568
4.50169	3.97151	2.81019	2.3962	2.85255	2.023
3.06319	5.35582	4.81881	3.41267	2.20388	1.74933
4.34323	6.03181	3.07268	3.99202	2.50638	1.95503
4.27672	3.97699	3.12427	3.48248	6.73385	1.18941
2.57091	3.29591	3.23066	2.92125	5.37832	1.50486
2.32815	4.81077	2.80216	4.53658	1.87868	1.25665
2.77342	4.87721	5.28021	3.21574	2.1586	1.19257
3.01421	3.84541	2.18166	5.56264	2.58546	1.15228
2.6191	1.83117	3.46411	9.15763	2.35701	4.50111
2.11985	2.07418	2.46941	1.6366	3.09783	5.2905
2.08335		2.56924	2.9584	3.25467
3.53667		3.25793	4.25276	2.88786
		1.9811	5.36387	2.74336
		2.30544	2.54786	3.08671
		3.6136	5.166	2.89477
		4.60834	2.69881
		4.77139	3.53304
			3.29799
			2.98368
			3.65348
			2.84611

## Sheet: Supplementary Fig. 6h
YAP	Ctrl			Zyx O/E
6 kPa	1	1	1	1.27284	1.08656	1.598
14 kPa	0.672326	0.955739	1.10597	1.2327	1.76012	2.54553
31 kPa	1.02914	1.25917	1.94175	1.90986	2.09114	2.77493

## Sheet: Supplementary Fig. 6i
Oct4	Ctrl			Zyx O/E
6 kPa	1	1	1	1.03846	0.824518	0.858669
14 kPa	1.83504	1.21631	0.651706	0.91331	0.516079	0.738793
31 kPa	1.92687	1.05532	0.817575	0.751273	0.501369	0.575063
