# Supplementary material for: Zyxin regulates embryonic stem cell fate by modulating mechanical and biochemical signaling interface
Source: Commun Biol. 2023 Jan 18;6:62. doi: 10.1038/s42003-023-04421-0 (PMC9849324; doi:10.1038/s42003-023-04421-0)
Supplement: Supplementary file 16 — Supplementary Data 13 [file 42003_2023_4421_MOESM16_ESM.xlsx]

## Sheet: Supplementary Fig. 7b
Txy D3 ctrl				Txy D3 zyx O/E
6 kPa	14 kPa	31 kPa		6 kPa	14 kPa	31 kPa
46.86	18.96	83.24		60.6	104.94	192.93
27.02	30.57	37.82		59.18	43.34	126.66
46.55	27.46	12.81		47.61	157.53	138.95
30.46	14.2	1.51		42.84	137.57	157.26
26.98	10.98	18.74		60.59	124.56	77.93
43.1	72.67	28.08		41.9	150.73	96.52
32.11	11.32	58.71		47.72	158.87	54.51
32.24	28.72	30.87		52.12	81.54	167
38.74	17.69	45.19		26.96	107.55	118.91
51.72	12.45	30.72		32.69	41.14	93.48
43.1	37.85	63.88		51.32	48.32	92.96
40.53	27.4	49.95		46.08	112.1	126.59
30.63	44.42	28.14		48.2	82.37	103.9
23.67	38.64	8.29		43.75	136.93	108.09
30.33	46.32	31.49		33.92	169.66	74.01
32.58	31.68	40.54		39.2	105.63	145.36
17.25	45.21	29.43		35.31	76.43	66.28
19.24	8.46	38.74		26.47	94.07	137.95
41.42	50.93	59.43		44.59	92.64	72.13
49.64	57.56	89.58		40.46	170.68	83.1
23.35	50.52	69.69		49.54	56.62	108.51
32.41	6.81	65.41		33.83	52.05	122.41
22.11	37	29.39		36.64	146.06	125.72
21.66	13.92	67.17		35.5	59.93	106.41
16.63	4.1	50.26		50.17	106.66	91.38
27.82		87.49		57.35	162.04	75.77
30.14		46.84		57.26	110.98	125.49
51.44		26.82		53.42	38.31	100.11
20.52				37.47	72.83	177.7
				31.7	49.83	117.3

## Sheet: Supplementary Fig. 7d
Tzz D3 ctrl				Tzz D3 zyx O/E
6 kPa	14 kPa	31 kPa		6 kPa	14 kPa	31 kPa
42.57	26.65	62.35		37.1	55.76	59.76
16.98	38.58	98.84		16.66	124.86	85.59
33.4	20.9	98		34.25	37.2	194.85
16.61	57.71	47.23		19.45	123.67	183.49
16.27	28.15	69.46		15.83	57.19	55.24
26.67	27.21	58.14		9.33	66.63	135.81
17.92	46.64	52.84		46.16	116.74	168.79
15.69	67.59	68.16		35.69	94.48	339.62
29.35	46.04	88.34		43.54	153	228.16
21.6	44.26	66.35		13.6	138.79	148.37
43.35	47.32	70.09		16.63	186.1	178.02
12.71	39.16	82.72		50.79	150.65	206.84
23.67	31.8	73.45		37.54	91.08	94.99
7.03	42.99	55.95		30.12	115.82	167.78
11.91	34.82	105.74		18.07	84.9	127.2
21.45	28.62	64.98		24.09	35.17	170.33
27.14	35	40.76		15.94	73.52	306.29
52.1	68.61	17.96		30.81	63.69	230.73
17.97	49.91	82.84		20.84	144.54	65.72
8.64	29.34	32.65		20.48	118.72	314.84
16.33	61.9	33.89		18.68	137.39	213.86
13.39	50	75.22		29.25	127.64	168.34
14.65	44.69	99.32		22.1	53.39	168.41
9.04	37.85	63.73		14.18	60.02	70.6
13.63	30.4	82.79		23.67	30.7	283.21
10.93		56.84		9.95	136.2	152.89
22.68		53.05		44.22	96.82	167.05
24.03		71.54		21.24	63.37	248.28
52.85				15.43	38.35	64.53
				23.54	91.5	207.4
